# Supplementary material for: Association between Serum Zinc and Toll-like-Receptor- Related Innate Immunity and Infectious Diseases in Well-Nourished Children with a Low Prevalence of Zinc Deficiency: A Prospective Cohort Study
Source: Nutrients. 2022 Dec 19;14(24):5395. doi: 10.3390/nu14245395 (PMC9782999; doi:10.3390/nu14245395)
Supplement: Supplementary file 1 [file nutrients-14-05395-s001.zip]

Archive with 1 entries (1 files):
- nutrients-2003031-supplementary.pdf
